# Supplementary material for: Free-Standing Composite Film Based on Zinc Powder and Nanocellulose Achieving Dendrite-Free Anode of Aqueous Zinc–Ion Batteries
Source: Materials (Basel). 2025 Jun 8;18(12):2696. doi: 10.3390/ma18122696 (PMC12194234; doi:10.3390/ma18122696)
Supplement: Supplementary file 1 [file materials-18-02696-s001.zip]

Archive with 1 entries (1 files):
- materials-3596146-supplementary.pdf
